# Supplementary material for: Ciguatoxin Detection in Flesh and Liver of Relevant Fish Species from the Canary Islands
Source: Toxins (Basel). 2022 Jan 9;14(1):46. doi: 10.3390/toxins14010046 (PMC8781511; doi:10.3390/toxins14010046)
Supplement: Supplementary file 1 [file toxins-14-00046-s001.zip]

Archive with 1 entries (1 files):
- toxins-1503371-supplementary.pdf
